# Supplementary material for: Carboplatin dose calculations for patients with lung cancer: significant dose differences found depending on dosing equation choice
Source: BMC Cancer. 2022 Jul 30;22:829. doi: 10.1186/s12885-022-09885-7 (PMC9338596; doi:10.1186/s12885-022-09885-7)
Supplement: Supplementary file 2 — Additional file 2. [file 12885_2022_9885_MOESM2_ESM.xlsx]

## Sheet: Raw data
Supplementary Table (Raw Data.xlsx): The raw data regarding the Carboplatin treatment of the 96 patients with lung cancer was used in the current study, and listed in a table. This data set was acquired from the Treatment Chart (Pathways) and Drug Orders sections of the Charm software. The Treatment Chart data included the treatment pathway, cancer subtype, patient IDs, carboplatin cycle, date of…
				1st CYCLE																2nd CYCLE																3rd CYCLE
				DATA ON TREATMENT CHART (Pathways)										DATA on DRUG ORDERS (Encounters --> Vitals)						DATA ON TREATMENT CHART (Pathways)										DATA on DRUG ORDERS (Encounters --> Vitals)						DATA ON TREATMENT CHART (Pathways)										DATA on DRUG ORDERS (Encounters --> Vitals)
Pathway	DiseaseGroup	Disease	Patient ID	Cycle	Date of Data	Dosing height	Dosing weight	Dosing BSA	Dosing GFR	Carboplatin date	AUC	Carboplatin dose	Adj dose (%)	Date of data	Height	Wt Actual	BSA dosing	SrCr	GFR dosing	Cycle	Date of Data	Dosing height	Dosing weight	Dosing BSA	Dosing GFR	Carboplatin date	AUC	Carboplatin dose	Adj dose (%)	Date of data	Height	Wt Actual	BSA dosing	SrCr	GFR dosing	Cycle	Date of Data	Dosing height	Dosing weight	Dosing BSA	Dosing GFR	Carboplatin date	AUC	Carboplatin dose	Adj dose (%)	Date of data	Height	Wt Actual	BSA dosing
Carboplatin - SCUH	LUNG CARCINOMA	Small Cell Lung Cancer	01	1	2020-02-14	159	94	2.04	125	2020-02-14	AUC5	750	100	2020-02-14	159	94.9	no data			2	2020-02-14	159	94	2.04	125	2020-03-06	AUC5	750	100	No further measuremements.						3	2020-02-14	159	94	2.04	125	2020-03-27	AUC5	750	100	No further measuremements.
Carboplatin-Etoposide - SCUH	LUNG CARCINOMA	Small Cell Lung Cancer	02	1	2019-03-27	175.3	91.5	2.11	123	2019-04-01	AUC5	740	100	2019-03-27	175	91.5	2.11	62	123	2	2019-04-11	175.3	91.5	2.11	123	2019-04-22	AUC5	740	100	2019-03-27	175	91.5	2.11	62	123	3	2019-04-30	175.3	91.5	2.11	123	2019-05-13	AUC5	740	100	2019-04-30	175	89.15	no data
Carboplatin-Gemcitabine - SCUH	LUNG CARCINOMA	Non-Small Cell Lung Cancer	03	1	2019-05-03	181.7	114	2.4	86	2019-05-10	AUC5	444	80	2019-05-03	182	114	2.4	111	86	N/A
Carboplatin-Pemetrexed - SCUH	LUNG CARCINOMA	Mesothelioma	04	1	2018-05-16	177	73	1.89	94	2019-01-09	AUC5	595	100	2018-05-16	177	73	1.89	62	94	2	2018-05-16	177	73	1.89	94	2019-01-30	AUC5	595	100	No further measuremements.						3	2018-05-16	177	73	1.89	94	2019-02-20	AUC5	595	100	No further measuremements.
Carboplatin-Pemetrexed - SCUH	LUNG CARCINOMA	Non-Small Cell Lung Cancer	05	1	2020-02-14	176.1	84.2	2.03	109	2020-02-14	AUC5	603	90	2020-01-20	176	84.75	2.04	98	88	2	2020-03-06	176.1	85	2.04	94	2020-03-06	AUC5	595	100	2020-03-06	176	85.4	2.04	92	95	3	2020-03-27	176.1	85.1	2.04	77	2020-03-27	AUC5	459	90	2020-03-27	176	87.2	2.07
Carboplatin-Etoposide - SCUH	LUNG CARCINOMA	Small Cell Lung Cancer	06	1	2020-02-24	168	71.7	1.83	62	2020-02-24	AUC5	430	99	2020-02-24	168	71.7	1.83	86	64	N/A
Carboplatin-Pemetrexed-Pembrolizumab (non-squamous) - SCUH	LUNG CARCINOMA	Non-Small Cell Lung Cancer	07	1	2019-09-02	163.4	94	2.07	97	2019-09-02	AUC5	610	100	2015-08-06	163	88	2	62	117	2	2019-09-02	163.4	94	2.07	97	2019-09-23	AUC5	610	100	2019-09-02	163	93.7	2.06	76	96	3	2019-10-14	163	89	2.01	99	2019-10-14	AUC5	620	100	2019-10-14	163	88	2
Carboplatin-Gemcitabine - SCUH	LUNG CARCINOMA	Non-Small Cell Lung Cancer	08	1	2019-07-03	182	66	1.83	104	2019-07-03	AUC5	645	100	2019-07-03	182	69	1.87	69	106	2	2019-07-30	182	69	1.87	60	2019-07-30	AUC5	445	104	2019-07-30	182	69.1	1.87	121	60	3	2019-08-20	182	69	1.87	60	2019-08-20	AUC5	445	104	2019-08-20	182	67	1.84
Carboplatin-Paclitaxel + Radiotherapy - SCUH	LUNG CARCINOMA	Non-Small Cell Lung Cancer	09	1	2019-11-18	165	62.6	1.69	54	2019-11-18	AUC2	158	100	2019-11-18	165	61.85	1.68	84	54	2	2019-11-25	165	62.6	1.69	54	2019-11-25	AUC2	158	100	2019-11-25	165	62.6	1.69	71	64	3	2019-12-02	165	62.6	1.69	64	2019-12-02	AUC2	178	100	2019-12-02	165	62.6	1.69
Carboplatin-Etoposide - SCUH	LUNG CARCINOMA	Small Cell Lung Cancer	10	1	2019-08-14	177	68.5	1.84	81	2019-08-28	AUC5	530	100	2019-08-14	177	68.5	1.84	73	81	2	2019-08-14	177	68.5	1.84	81	2019-09-18	AUC5	530	100	No further measuremements.						3	2019-08-14	177	68.5	1.84	81	2019-10-09	AUC5	530	100	No further measuremements.
Carboplatin-Etoposide - SCUH	LUNG CARCINOMA	Small Cell Lung Cancer	11	1	2020-01-21	174.2	95	2.14	125	2020-01-22	AUC5	750	100	2018-01-30	174	95	2.14	63	125	2	2020-01-21	174.2	95	2.14	125	2020-02-12	AUC5	750	100	No further measuremements.						3	2020-03-04	174.2	95	2.14	125	2020-03-04	AUC5	750	100	No further measuremements.
Carboplatin-Etoposide IVINF -Etoposide Oral - SCUH	LUNG CARCINOMA	Small Cell Lung Cancer	12	1	2020-02-26	175	92.8	2.12	94	2020-02-26	AUC5	595	100	2020-02-25	175	92.8	2.12	94	94	2	2020-03-25	175	92.8	2.12	94	2020-03-25	AUC5	476	80	2020-03-25	175	92.05	2.12	92	96	3	2020-04-22	175	92.8	2.12	94	2020-04-22	AUC5	393	66	2020-04-22	175	90.7	2.1
Carboplatin-Paclitaxel + Radiotherapy - SCUH	LUNG CARCINOMA	Non-Small Cell Lung Cancer	13	1	2019-12-04	160.5	58.6	1.62	78	2019-12-04	AUC2	206	100	2019-12-04	161	58.3	1.61	59	79	2	2019-12-11	160.5	58.6	1.62	78	2019-12-11	AUC2	206	100	2019-12-11	161	58.3	1.61	53	88	3	2019-12-18	160.5	58.3	1.61	88	2019-12-18	AUC2	226	100	2019-12-18	161	57.8	1.61
Carboplatin-Pemetrexed-Pembrolizumab (non-squamous) - SCUH	LUNG CARCINOMA	Non-Small Cell Lung Cancer	14	1	2020-03-25	169	65	1.75	58	2020-03-31	AUC5	415	100	2020-03-25	169	65	1.75	84	58	2	2020-03-25	169	65	1.75	58	2020-04-22	AUC4	332	100	No further measuremements.						3	2020-03-25	169	65	1.75	58	2020-05-13	AUC4	332	100	No further measuremements.
Carboplatin-Paclitaxel - SCUH	LUNG CARCINOMA	Non-Small Cell Lung Cancer	15	1	2019-08-02	174.3	62.8	1.74	72	2019-08-02	AUC5	388	80	2019-08-02	174	63.2	1.75	78	73	2	2019-08-23	174.3	61.2	1.72	72	2019-08-23	AUC5	388	80	2019-08-23	174	60.8	1.72	76	72	3	2019-09-13	174.3	59.6	1.7	62	2019-09-13	AUC5	348	80	2019-09-11	174	59.6	1.7
Carboplatin-Paclitaxel + Radiotherapy - SCUH	LUNG CARCINOMA	Non-Small Cell Lung Cancer	16	1	2019-10-21	173.8	68	1.81	88	2019-10-21	AUC2	226	100	2019-10-21	174	66.45	1.79	81	79	2	2019-10-28	173.8	66.4	1.79	94	2019-10-28	AUC2	238	100	2019-10-28	174	64.3	1.76	69	88	3	2019-11-04	173.8	64.3	1.76	88	2019-11-04	AUC2	226	100	2019-11-04	174	65	1.77
Carboplatin-Paclitaxel + Radiotherapy - SCUH	LUNG CARCINOMA	Non-Small Cell Lung Cancer	17	1	2020-02-11	176	81.3	1.99	60	2020-02-11	AUC2	170	100	2020-02-11	176	81.3	1.99	101	60	2	2020-02-18	176	81.3	1.99	60	2020-02-18	AUC2	170	100	2020-02-18	176	80.7	1.99	100	60	3	2020-02-25	176	80.7	1.99	60	2020-02-25	AUC2	170	100	2020-02-25	176	81	1.99
Carboplatin-Gemcitabine - SCUH	LUNG CARCINOMA	Non-Small Cell Lung Cancer	18	1	2018-11-13	175	84.3	2	103	2019-04-23	AUC5	575	89	2018-11-13	175	84.3	2.02	70	103	2	2019-05-14	175	84.3	2	103	2019-05-14	AUC5	575	89	2019-05-14	175	80	1.97	76	89	3	2019-05-14	175	84.3	2	103	2019-06-04	AUC5	575	89	No further measuremements.
Carboplatin-Etoposide IVINF -Etoposide Oral - SCUH	LUNG CARCINOMA	Small Cell Lung Cancer	19	1	2020-02-18	163	48	1.47	47	2020-02-21	AUC5	360	100	2020-02-18	163	48	1.47	79	47	2	N/A
Carboplatin-Gemcitabine - SCUH	LUNG CARCINOMA	Non-Small Cell Lung Cancer	20	1	2019-05-14	166.2	73	1.84	88	2019-05-23	AUC5	565	100	2019-05-14	166	73	1.84	63	88	2	N/A
Carboplatin AUC5-Vinorelbine - SCUH	LUNG CARCINOMA	Non-Small Cell Lung Cancer	21	1	2019-11-21	161	60.8	1.65	66	2019-11-28	AUC5	455	100	2019-11-21	161	60.8	1.65	80	66	2	2019-11-21	161	60.8	1.65	66	2019-12-20	AUC5	455	100	No further measuremements until the 4th cycle.						3	2019-11-21	161	60.8	1.65	66	2020-01-17	AUC5	410	90	No further measuremements.
Atezolizumab-Carboplatin-Etoposide (IMpower133)- SCUH	LUNG CARCINOMA	Small Cell Lung Cancer	22	1	2020-03-19	165.7	44	1.42	42	2020-03-19	AUC5	335	100	2020-03-19	166	42.5	1.4	88	40	N/A
Carboplatin AUC5-Vinorelbine - SCUH	LUNG CARCINOMA	Non-Small Cell Lung Cancer	23	1	2020-02-11	162.1	76.75	1.86	33	2020-02-11	AUC5	290	100	2020-02-11	162	77	1.86	189	33	2	2020-03-03	162.1	76.75	1.86	33	2020-03-03	AUC5	290	100	2020-03-03	1900-06-10	75	1.84	163	38	3	2020-03-26	162.1	76.75	1.86	33	2020-03-26	AUC5	360	124	2020-03-26	162	72.6	1.81
Carboplatin-Paclitaxel + Radiotherapy - SCUH	LUNG CARCINOMA	Non-Small Cell Lung Cancer	24	1	2019-06-24	157	63.3	1.66	53	2019-06-24	AUC2	156	100	2019-05-23	157	63.35	1.66	64	53	2	2019-07-01	157	63.3	1.66	53	2019-07-01	AUC2	156	100	2019-07-01	157	64.2	1.67	70	61	3	2019-07-08	157	64.2	1.67	61	2019-07-08	AUC2	172	100	2019-07-08	157	64	1.67
Carboplatin-Pemetrexed - SCUH	LUNG CARCINOMA	Non-Small Cell Lung Cancer	25	1	2020-04-14	163	44	1.41	51	2020-04-14	AUC5	380	100	2020-04-14	163	44.8	1.42	77	52	2	2020-05-05	163	44	1.41	51	2020-05-05	AUC5	380	100	2020-05-05	163	46	1.44	64	64	3	2019-05-26	163	44	1.41	51	2020-05-26	AUC5	380	100	2020-05-26	163	45.3	1.43
Carboplatin-Gemcitabine - SCUH	LUNG CARCINOMA	Non-Small Cell Lung Cancer	26	1	2019-04-05	154.3	67	1.69	83	2019-04-11	AUC5	432	80	2019-04-05	154	67	1.69	49	83	2	2019-05-01	154.3	67	1.69	68	2019-05-02	AUC5	465	100	2019-05-01	154	67	1.69	60	68	3	2019-05-01	154.3	67	1.69	68	2019-05-24	AUC5	465	100	No further measuremements.
Carboplatin-Etoposide IVINF -Etoposide Oral - SCUH	LUNG CARCINOMA	Small Cell Lung Cancer	27	1	2018-09-06	174.4	75.8	1.92	76	2018-09-07	AUC5	505	100	2018-09-06	174	75.8	1.92	102	76	2	2018-09-06	174.4	75.8	1.92	76	2018-09-28	AUC5	505	100	No further measuremements.						3	2018-09-06	174.4	75.8	1.92	76	2018-10-26	AUC5	505	100	No further measuremements.
Carboplatin-Pemetrexed - SCUH	LUNG CARCINOMA	Non-Small Cell Lung Cancer	28	1	2019-12-18	175.4	61.2	1.73	75	2019-12-18	AUC5	500	100	2019-12-18	175	60.8	1.72	68	75	2	2020-01-08	175.4	60.5	1.72	78	2020-01-08	AUC5	515	100	2020-01-08	175	60.85	1.72	64	78	3	2020-02-12	175.4	61.5	1.73	80	2020-02-12	AUC5	473	90	2020-02-12	175	61.5	1.73
Carboplatin - SCUH	LUNG CARCINOMA	Small Cell Lung Cancer	29	1	2017-11-10	179	97.5	2.2	107	2019-02-01	AUC5	660	100	2017-11-10	179	97.5	2.2	87	107	2	2017-11-10	179	97.5	2.2	107	2019-02-22	AUC5	660	100	No further measuremements.						3	2017-11-10	179	97.5	2.2	107	2019-03-15	AUC5	660	100	No further measuremements.
Carboplatin - SCUH	LUNG CARCINOMA	Small Cell Lung Cancer	30	1	2018-08-31	152	63	1.63	65	2019-06-17	AUC5	450	100	2018-08-31	152	63	1.63	68	65	2	2018-08-31	152	63	1.63	65	2019-07-08	AUC5	450	100	2019-07-08	152	62.5	1.62	77	56
Carboplatin-Etoposide IVINF -Etoposide Oral - SCUH	LUNG CARCINOMA	Small Cell Lung Cancer	31	1	2020-02-20	165	56	1.6	83	2020-02-21	AUC5	540	100	2020-02-20	165	56	1.6	69	83	N/A
Carboplatin-Etoposide - SCUH	LUNG CARCINOMA	Small Cell Lung Cancer	32	1	2019-02-01	175	77	1.93	74	2019-02-04	AUC5	495	100	2019-02-01	175	77	1.93	94	74	2	2019-02-01	175	77	1.93	74	2019-02-25	AUC5	495	100	No further measuremements.						3	2019-02-01	175	77	1.93	74	2019-03-18	AUC5	495	100	No further measuremements.
Carboplatin-Gemcitabine - SCUH	LUNG CARCINOMA	Non-Small Cell Lung Cancer	33	1	2019-09-27	180	103	2.27	119	2019-10-01	AUC5	720	100	2019-01-31	180	103	2.27	no data	119	2	2019-10-08	180	103	2.27	119	2019-10-23	AUC5	576	80	No further measuremements.						3	2019-10-08	180	103	2.27	119	2019-11-20	AUC5	432	60	No further measuremements.
Carboplatin-Etoposide IVINF -Etoposide Oral - SCUH	LUNG CARCINOMA	Small Cell Lung Cancer	34	1	2020-07-17	165	46	1.45	41	2020-07-17	AUC5	330	100	2020-07-17	165	47.25	1.47	72	42	2	2020-08-14	165	46	1.45	41	2020-08-14	AUC5	330	100	2020-08-14	165	47.65	1.48	76	40	3	2020-09-11	165	46	1.45	41	2020-09-11	AUC5	264	80	2020-09-11	165	47.8	1.48
Carboplatin-Paclitaxel + Radiotherapy - SCUH	LUNG CARCINOMA	Non-Small Cell Lung Cancer	35	1	2019-07-29	169	68.5	1.79	62	2019-07-29	AUC2	174	100	2019-07-29	169	68.5	1.79	96	62	2	2019-08-05	169	68.5	1.79	82	2019-08-05	AUC2	200	93	2019-08-05	169	70.6	1.82	72	85	3	2019-08-12	169	68.5	1.79	82	2019-08-12	AUC2	214	100	2019-08-12	169	70.6	1.82
Carboplatin-Paclitaxel + Radiotherapy - SCUH	LUNG CARCINOMA	Non-Small Cell Lung Cancer	36	1	2020-03-02	157.5	64.4	1.68	82	2020-03-02	AUC2	214	100	2020-02-28	158	64.4	1.68	54	82	2	2020-03-23	157.5	61.5	1.64	83	2020-03-23	AUC2	216	100	2020-03-23	158	61.1	1.63	50	84	3	2020-03-30	157.5	61.2	1.64	65	2020-03-30	AUC2	180	100	2020-03-30	158	61	1.63
Carboplatin-Etoposide - SCUH	LUNG CARCINOMA	Small Cell Lung Cancer	37	1	2019-07-17	162.4	63	1.69	77	2019-07-17	AUC5	510	100	2019-07-15	162	63	1.69	63	77	2	2019-08-14	162.4	64.1	1.7	81	2019-08-14	AUC5	424	80	2019-08-14	162	64.05	1.7	63	78	3	2019-09-04	162.4	63.9	1.7	78	2019-09-04	AUC5	412	80	2019-09-04	162	64.3	1.7
Carboplatin-Gemcitabine - SCUH	LUNG CARCINOMA	Non-Small Cell Lung Cancer	38	1	2020-01-21	170.7	76.55	1.91	53	2020-01-31	AUC5	390	100	2020-01-21	171	76.55	1.91	106	53	2	2020-02-18	170.7	73.7	1.87	51	2020-02-21	AUC5	380	100	2020-02-18	171	73.7	1.87	106	51	N/A
Carboplatin-Paclitaxel - SCUH	LUNG CARCINOMA	Non-Small Cell Lung Cancer	39	1	2019-09-24	169.4	90	2.06	87	2019-09-24	AUC6	672	100	2019-09-24	169	84	1.99	74	79	2	2019-10-15	169.4	90	2.06	87	2019-10-15	AUC6	500	74	2019-10-15	169	83.6	1.98	78	75	3	2019-11-05	169.4	90	2.06	87	2019-11-05	AUC6	436	64	2019-11-05	169	83.5	1.98
Carboplatin-Etoposide - SCUH	LUNG CARCINOMA	Small Cell Lung Cancer	40	1	2019-05-10	163	66	1.73	63	2019-05-21	AUC5	440	100	2019-05-10	163	66	1.73	72	63	2	2019-05-10	163	66	1.73	63	2019-06-18	AUC5	440	100	No further measuremements.						3	2019-05-10	163	66	1.73	63	2019-07-09	AUC5	440	100	No further measuremements.
Carboplatin-Paclitaxel + Radiotherapy - SCUH	LUNG CARCINOMA	Non-Small Cell Lung Cancer	41	1	2019-04-16	157.9	57.25	1.58	57	2019-05-06	AUC2	164	100	2019-04-16	158	57.25	1.58	71	57	2	2019-04-16	157.9	57.25	1.58	57	2019-05-13	AUC2	164	100	No further measuremements.						3	2019-04-16	157.9	57.25	1.58	57	2019-05-20	AUC2	164	100	No further measuremements.
Carboplatin-Pemetrexed - SCUH	LUNG CARCINOMA	Mesothelioma	42	1	2018-03-07	161.2	66.7	1.73	106	2018-03-08	AUC5	655	100	2018-03-07	161	66.7	1.73	46	106	2	2018-03-07	161.2	66.7	1.73	106	2018-03-27	AUC5	655	100	No further measuremements until the 4th cycle.						3	2018-03-07	161.2	66.7	1.73	106	2018-04-17	AUC5	655	100	No further measuremements.
Carboplatin AUC5-Vinorelbine - SCUH	LUNG CARCINOMA	Non-Small Cell Lung Cancer	43	1	2019-07-04	157	45.5	1.41	69	2019-07-04	AUC5	470	100	2019-06-28	157	45.5	1.41	51	69	2	2019-07-25	157	45.5	1.41	69	2019-07-25	AUC5	470	100	2019-07-25	157	47.25	1.44	56	65	3	2019-08-15	157	45.5	1.41	69	2019-08-15	AUC5	470	100	2019-08-15	157	47.25	1.44
Carboplatin-Paclitaxel - SCUH	LUNG CARCINOMA	Non-Small Cell Lung Cancer	44	1	2020-01-24	175.2	133	2.54	118	2020-01-24	AUC5	538	75	2020-01-22	175	133	2.54	81	118	2	2020-02-21	175.2	133	2.54	118	2020-02-21	AUC5	538	75	2020-02-21	175	130.65	2.52	84	132	3	2020-03-23	175.2	133	2.54	118	2020-03-23	AUC5	538	75	2020-03-23	175	131	2.52
Carboplatin AUC5-Vinorelbine - SCUH	LUNG CARCINOMA	Non-Small Cell Lung Cancer	45	1	2020-02-14	165	68.4	1.77	108	2020-02-14	AUC5	665	100	2020-02-13	165	68.4	1.77	62	108	2	2020-03-06	165	68.4	1.77	108	2020-03-06	AUC5	665	100	2020-03-06	165	64.85	1.72	68	93	3	2020-04-03	165	68.4	1.77	108	2020-04-03	AUC5	565	85	2020-04-03	165	63	1.7
Atezolizumab-Bevacizumab-Carboplatin-Paclitaxel (IMpower150)- SCUH	LUNG CARCINOMA	Non-Small Cell Lung Cancer	46	1	2020-03-09	175.7	80	1.98	97	2020-03-12	AUC6	732	100	2020-03-09	176	80	1.98	93	97	2	2020-04-02	175.7	77	1.94	106	2020-04-02	AUC6	786	100	2020-04-02	176	77.2	1.94	82	106	3	2020-04-23	175.7	77	1.94	106	2020-04-23	AUC6	786	100	2020-04-23	176	76.55	1.93
Carboplatin-Etoposide IVINF -Etoposide Oral - SCUH	LUNG CARCINOMA	Small Cell Lung Cancer	47	1	2020-01-28	173.4	86.2	2.04	107	2020-01-28	AUC5	660	100	2020-01-28	173	87.4	2.05	87	110	2	2020-02-25	173.4	86.2	2.04	107	2020-02-25	AUC5	660	100	2020-02-25	173	87.4	2.05	84	114	3	2020-03-24	173.4	86.2	2.04	107	2020-03-24	AUC5	660	100	2020-03-24	173	89.1	2.07
Carboplatin-Etoposide IVINF -Etoposide Oral - SCUH	LUNG CARCINOMA	Small Cell Lung Cancer	48	1	2020-01-08	169	79.75	1.93	55	2020-01-09	AUC5	400	100	2020-01-08	169	79.75	1.93	98	55	2	2020-01-08	169	79.75	1.93	55	2020-01-29	AUC5	400	100	No further measuremements.
Carboplatin-Etoposide IVINF -Etoposide Oral - SCUH	LUNG CARCINOMA	Small Cell Lung Cancer	49	1	2019-11-01	160	108	2.19	98	2019-11-01	AUC5	615	100	2019-10-30	160	108.3	2.19	47	98	2	2019-11-20	160	108	2.19	98	2019-11-20	AUC5	615	100	2019-11-01	160	105.65	2.17	65	124	3	2019-11-20	160	108	2.19	98	2019-12-11	AUC5	615	100	No further measuremements.
Carboplatin-Paclitaxel + Radiotherapy - SCUH	LUNG CARCINOMA	Non-Small Cell Lung Cancer	50	1	2019-09-30	176.3	64.2	1.77	92	2019-09-30	AUC2	234	100	2019-09-30	176	64.2	1.77	62	83	2	2019-10-07	176.3	64.2	1.77	92	2019-10-07	AUC2	200	85	2019-10-07	176	62.4	1.75	80	63	3	2019-10-14	176.3	61.2	1.73	89	2019-10-14	AUC2	228	100	2019-10-14	176	62.4	1.75
Carboplatin-Paclitaxel + Radiotherapy - SCUH	LUNG CARCINOMA	Non-Small Cell Lung Cancer	51	1	2019-12-02	185	88.45	2.13	117	2019-12-02	AUC2	284	100	2019-12-02	185	89	2.14	80	112	2	2019-12-09	185	88.45	2.13	117	2019-12-09	AUC2	284	100	2019-12-09	185	91	2.16	78	117	3	2019-12-16	185	88.45	2.13	117	2019-12-16	AUC2	284	100	2019-12-16	185	93.1	2.19
Carboplatin-Paclitaxel + Radiotherapy - SCUH	LUNG CARCINOMA	Non-Small Cell Lung Cancer	52	1	2020-01-20	180.3	89.7	2.12	71	2020-01-20	AUC2	150	78	2020-01-20	180	89.4	2.12	138	52	2	2020-01-27	180.3	89.7	2.12	71	2020-01-27	AUC2	150	78	2020-01-27	180	88	2.1	117	61	3	2020-02-03	180.3	89.7	2.12	71	2020-02-03	AUC2	150	78	2020-02-03	180	88.15	2.1
Carboplatin-Etoposide IVINF -Etoposide Oral - SCUH	LUNG CARCINOMA	Small Cell Lung Cancer	53	1	2019-05-01	174	85	2.03	102	2019-05-16	AUC5	635	100	2019-05-01	174	85	2.03	87	102	2	2019-06-12	174	77	1.93	100	2019-06-18	AUC5	625	100	2019-06-12	174	77	1.93	61	100
Atezolizumab-Bevacizumab-Carboplatin-Paclitaxel (IMpower150)- SCUH	LUNG CARCINOMA	Non-Small Cell Lung Cancer	54	1	2019-05-09	175.4	122.4	2.44	135	2019-05-16	AUC6	768	80	2019-05-09	175	122.4	2.44	81	135	2	2019-05-09	175.4	122.4	2.44	135	2019-06-06	AUC6	672	70	No new measuremements for this cycle.						3	2019-05-09	175.4	122.4	2.44	135	2019-06-27	AUC6	672	70	No new measuremements for this cycle.
Carboplatin-Etoposide - SCUH	LUNG CARCINOMA	Small Cell Lung Cancer	55	1	2019-09-27	157	86.55	1.94	134	2019-10-01	AUC5	700	88	2019-09-27	162	86.55	1.97	48	134	2	2019-09-27	157	86.55	1.94	134	2019-10-22	AUC5	700	88	No new measuremements for this cycle.						3	2019-11-15	157	86.55	1.94	134	2019-11-19	AUC5	700	88	2019-11-15	163	86.4	no data
Carboplatin - SCUH	LUNG CARCINOMA	Small Cell Lung Cancer	56	1	2018-03-27	166	72	1.82	96	2019-05-13	AUC5	605	100	2018-03-27	166	72	1.82	65	96	2	2018-03-27	166	72	1.82	96	2019-06-06	AUC5	605	100	No new measuremements for this cycle.						3	2019-07-10	166	72	1.82	96	2019-07-10	AUC5	605	100	2019-07-10	166	93	2.07
Carboplatin-Gemcitabine - SCUH	LUNG CARCINOMA	Non-Small Cell Lung Cancer	57	1	2019-10-11	170	63	1.72	88	2019-10-11	AUC5	452	80	2019-10-11	170	63.1	1.73	58	88	2	2019-11-01	170	63	1.72	88	2019-11-01	AUC5	452	80	2019-11-01	170	63.9	1.74	56	91	3	2019-12-03	170	62.6	1.72	76	2019-12-03	AUC5	379	75	2019-12-03	170	63.2	1.73
Carboplatin-Etoposide - SCUH	LUNG CARCINOMA	Small Cell Lung Cancer	58	1	2019-04-10	165	65	1.73	78	2019-04-16	AUC5	515	100	2019-04-10	165	65	1.73	53	95	2	2019-04-10	165	65	1.73	78	2019-05-28	AUC5	515	100	No new measuremements for this cycle.						3	2019-06-25	165	65	1.73	78	2019-06-25	AUC5	515	100	2019-06-25	165	60.5	no data
Carboplatin-Etoposide - SCUH	LUNG CARCINOMA	Small Cell Lung Cancer	59	1	2019-09-05	174	53.6	1.61	66	2019-09-05	AUC5	455	100	2019-09-05	174	53.6	1.61	76	66	2	2019-09-30	174	53.6	1.61	66	2019-09-30	AUC5	455	100	2019-09-30	174	53.6	1.61	61	82	3	2019-09-30	174	53.6	1.61	82	2019-10-21	AUC5	535	100	2019-09-30	174	53.6	1.61
Carboplatin-Gemcitabine - SCUH	LUNG CARCINOMA	Non-Small Cell Lung Cancer	60	1	2019-04-30	176	73	1.89	90	2019-05-09	AUC5	575	100	2019-04-30	176	73	1.89	65	90	2	2019-05-30	176	73	1.89	90	2019-05-30	AUC5	575	100	No new measuremements for this cycle.
Carboplatin-Gemcitabine - SCUH	LUNG CARCINOMA	Non-Small Cell Lung Cancer	61	1	2019-09-03	154.6	96.8	2.04	96	2019-09-12	AUC5	605	100	2019-09-03	155	96.8	2.04	52	96	2	2019-09-03	154.6	96.8	2.04	96	2019-10-03	AUC5	605	100	No further measuremements.						3	2019-09-03	154.6	96.8	2.04	96	2019-10-24	AUC5	605	100	No further measuremements.
Carboplatin-Etoposide - SCUH	LUNG CARCINOMA	Small Cell Lung Cancer	62	1	2019-10-24	159	82.9	1.91	115	2019-10-29	AUC5	700	100	2019-10-24	159	82.9	1.91	63	115	2	2019-10-24	159	82.9	1.91	115	2019-11-19	AUC5	700	100	No further measuremements.						3	2019-10-24	159	82.9	1.91	115	2019-12-10	AUC5	700	100	No further measuremements.
Carboplatin-Etoposide - SCUH	LUNG CARCINOMA	Small Cell Lung Cancer	63	1	2020-04-21	160	105.7	2.17	89	2020-04-22	AUC5	565	99	2020-04-21	160	105.7	2.17	82	89	2	2020-04-21	160	105.7	2.17	89	2020-05-13	AUC5	570	100	No further measuremements.						3	2020-04-21	160	105.7	2.17	89	2020-06-03	AUC5	570	100	No further measuremements.
Carboplatin-Etoposide IVINF -Etoposide Oral - SCUH	LUNG CARCINOMA	Small Cell Lung Cancer	64	1	2020-04-07	186.6	65	1.84	54	2020-04-07	AUC5	395	100	2020-04-07	187	66.2	1.85	91	61	2	2020-05-13	186.6	62	1.79	40	2020-05-13	AUC5	335	103	2020-05-13	187	62	1.79	128	40	3	2020-06-10	186.6	62	1.79	40	2020-06-10	AUC5	260	80	2020-06-10	187	64.3	1.83
Carboplatin-Paclitaxel + Radiotherapy - SCUH	LUNG CARCINOMA	Non-Small Cell Lung Cancer	65	1	2019-07-02	180.5	89	2.11	88	2019-07-02	AUC2	226	100	2019-07-02	181	90.5	2.13	70	98	2	2019-07-09	180.5	89	2.11	88	2019-07-09	AUC2	226	100	2019-07-09	181	90	2.12	68	101	3	2019-07-16	180.5	90	2.12	101	2019-07-16	AUC2	252	100	2019-07-16	181	89.3	2.12
Carboplatin-Etoposide IVINF -Etoposide Oral - SCUH	LUNG CARCINOMA	Small Cell Lung Cancer	66	1	2019-08-30	175	40.7	1.41	46	2019-08-30	AUC5	355	100	2019-08-30	175	40.7	1.41	71	46	2
Carboplatin-Etoposide - SCUH	LUNG CARCINOMA	Small Cell Lung Cancer	67	1	2019-10-16	160	74	1.81	79	2019-10-23	AUC5	520	100	2019-10-16	160	74	1.81	77	79	2	2019-11-19	160	75	1.83	84	2019-11-19	AUC5	409	75	2019-11-19	160	77	1.85	78	81	3	2019-12-10	160	77	1.85	81	2019-12-10	AUC5	398	75	2019-12-10	160	77.7	1.86
Carboplatin-Paclitaxel + Radiotherapy - SCUH	LUNG CARCINOMA	Non-Small Cell Lung Cancer	68	1	2019-03-06	155.9	55.5	1.55	64	2019-04-02	AUC2	178	100	2019-03-06	156	55.5	1.55	70	64	2	2019-03-06	155.9	55.5	1.55	64	2019-04-09	AUC2	178	100	No further measuremements.						3	2019-03-06	155.9	55.5	1.55	64	2019-04-16	AUC2	178	100	No further measuremements.
Carboplatin-Gemcitabine - SCUH	LUNG CARCINOMA	Non-Small Cell Lung Cancer	69	1	2019-06-12	180.6	69.3	1.86	93	2019-06-20	AUC5	590	100	2019-06-12	181	69.3	1.86	84	93	2	2019-06-12	180.6	69.3	1.86	93	2019-07-18	AUC5	443	75	No further measuremements.						3	2019-06-12	180.6	69.3	1.86	93	2019-08-08	AUC5	443	75	No further measuremements.
Carboplatin-Paclitaxel - SCUH	LUNG CARCINOMA	Non-Small Cell Lung Cancer	70	1	2019-07-02	168.1	57.5	1.64	116	2019-07-11	AUC6	846	100	2019-07-02	168	53	1.57	45	107	2	2019-07-02	168.1	57.5	1.64	116	2019-08-01	AUC6	846	100	No further measuremements.
Atezolizumab-Bevacizumab-Carboplatin-Paclitaxel (IMpower150)- SCUH	LUNG CARCINOMA	Non-Small Cell Lung Cancer	71	1	2019-06-20	164	72.15	1.81	135	2019-07-12	AUC6	800	83	2019-06-20	164	72.15	1.81	48	135	2
Carboplatin-Gemcitabine - SCUH	LUNG CARCINOMA	Non-Small Cell Lung Cancer	72	1	2019-11-18	180.2	78.7	1.98	74	2019-11-20	AUC5	396	80	2019-11-18	180	78.7	1.98	78	74	2
Carboplatin-Gemcitabine - SCUH	LUNG CARCINOMA	Non-Small Cell Lung Cancer	73	1	2019-07-08	166.5	71.3	1.82	79	2019-07-08	AUC5	416	80	2019-07-08	167	72	1.82	70	80	2	2019-08-06	166.5	68.6	1.78	73	2019-08-06	AUC5	392	80	2019-08-06	167	68.6	1.78	72	74
Carboplatin-Pemetrexed - SCUH	LUNG CARCINOMA	Non-Small Cell Lung Cancer	74	1	2020-03-27	170	76.8	1.9	95	2020-03-27	AUC5	600	100	2020-03-27	170	78	1.92	75	97	2	2020-04-22	170	77	1.91	98	2020-04-22	AUC5	492	80	2020-04-22	170	79	1.93	73	101
Carboplatin AUC5-Vinorelbine - SCUH	LUNG CARCINOMA	Non-Small Cell Lung Cancer	75	1	2019-03-15	180.2	84.5	2.06	124	2019-03-22	AUC5	671	90	2019-03-15	180	87	2.09	60	128	2	2019-03-15	180.2	84.5	2.06	124	2019-04-19	AUC5	745	100	No further measuremements.						3	2019-03-15	180.2	84.5	2.06	124	2019-05-17	AUC5	745	100	No further measuremements.
Carboplatin-Paclitaxel + Radiotherapy - SCUH	LUNG CARCINOMA	Non-Small Cell Lung Cancer	76	1	2019-03-29	172.5	65.4	1.77	57	2019-04-15	AUC2	164	100	2019-03-29	173	65.4	1.77	96	57	2	2019-03-29	172.5	65.4	1.77	57	2019-04-22	AUC2	164	100	No new measuremements for this cycle.						3	2019-03-29	172.5	65.4	1.77	57	2019-04-29	AUC2	164	100	No new measurements for this cycle.
Carboplatin-Gemcitabine - SCUH	LUNG CARCINOMA	Non-Small Cell Lung Cancer	77	1	2019-07-24	166	60.8	1.67	107	2019-07-26	AUC5	660	100	2019-07-24	166	60.8	1.67	45	107	2	2019-07-24	166	60.8	1.67	107	2019-08-22	AUC4	528	100	No further measuremements.						3	2019-07-24	166	60.8	1.67	107	2019-09-12	AUC4	528	100	No further measuremements.
Carboplatin-Paclitaxel + Radiotherapy - SCUH	LUNG CARCINOMA	Non-Small Cell Lung Cancer	78	1	2019-03-15	161	108	2.2	107	2019-04-09	AUC2	264	100	2019-03-15	161	106.5	2.18	79	105	2	2019-03-15	161	108	2.2	107	2019-04-16	AUC2	264	100	No further measuremements.						3	2019-03-15	161	108	2.2	107	2019-04-23	AUC2	264	100	No further measuremements.
Carboplatin-Paclitaxel + Radiotherapy - SCUH	LUNG CARCINOMA	Non-Small Cell Lung Cancer	79	1	2019-05-03	161.4	74.9	1.83	61	2019-06-03	AUC2	172	100	2019-05-03	161	74.9	1.83	83	61	2	2019-05-03	161.4	74.9	1.83	61	2019-06-11	AUC2	172	100	No new measuremements for this cycle.						3	2019-06-18	161.4	74.9	1.83	61	2019-06-18	AUC2	172	100	2019-06-18	161	71.8	1.79
Carboplatin-Gemcitabine - SCUH	LUNG CARCINOMA	Non-Small Cell Lung Cancer	80	1	2019-10-17	164	59.5	1.65	79	2019-11-11	AUC5	520	100	2019-10-17	164	59.5	1.65	63	79	2	2019-10-17	164	59.5	1.65	79	2019-12-02	AUC5	520	100	No new measuremements for this cycle.						3	2019-12-23	164	59.5	1.65	79	2019-12-23	AUC5	520	100	2019-12-23	164	64	no data
Carboplatin-Pemetrexed - SCUH	LUNG CARCINOMA	Non-Small Cell Lung Cancer	81	1	2019-10-24	165	87.25	2	109	2019-10-24	AUC5	503	75	2019-10-24	165	90.85	2.04	65	117	2	2019-12-05	164.8	85.8	1.98	108	2019-12-05	AUC5	665	100	2019-12-05	165	87.9	2.01	60	122	3	2019-12-26	164.8	85.8	1.98	108	2019-12-26	AUC5	665	100	2019-12-26	165	90.2	2.03
Carboplatin-Paclitaxel + Radiotherapy - SCUH	LUNG CARCINOMA	Non-Small Cell Lung Cancer	82	1	2019-11-27	175.6	87.7	2.07	120	2019-11-27	AUC2	290	100	2019-11-27	176	87.55	2.07	61	120	2	2019-12-04	175.6	87.55	2.07	109	2019-12-04	AUC2	268	100	2019-12-04	176	87.2	2.06	67	109	3	2019-12-11	175.6	86.9	2.06	108	2019-12-11	AUC2	266	100	2019-12-11	176	86.75	2.06
Carboplatin-Etoposide IVINF -Etoposide Oral - SCUH	LUNG CARCINOMA	Small Cell Lung Cancer	83	1	2020-03-05	174.5	80.8	1.98	61	2020-03-05	AUC5	434	101	2020-03-05	175	80.8	1.98	86	76	2
Carboplatin-Paclitaxel - SCUH	LUNG CARCINOMA	Non-Small Cell Lung Cancer	84	1	2019-06-25	160.5	76	1.84	94	2019-07-02	AUC6	714	100	2019-06-25	161	76	1.84	66	94	2	2019-06-25	160.5	76	1.84	94	2019-07-23	AUC6	714	100	No further measuremements.						3	2019-06-25	160.5	76	1.84	94	2019-08-13	AUC6	607	85	No further measuremements.
Carboplatin - SCUH	LUNG CARCINOMA	Small Cell Lung Cancer	85	1	2019-01-20	163	64	1.7	106	2019-05-22	AUC5	655	100	2019-01-20	163	64	1.7	51	106	2	2019-01-20	163	64	1.7	106	2019-06-12	AUC5	655	100	No further measuremements.						3	2019-01-20	163	64	1.7	106	2019-07-03	AUC5	655	100	No further measuremements.
Carboplatin AUC5-Vinorelbine - SCUH	LUNG CARCINOMA	Non-Small Cell Lung Cancer	86	1	2019-07-05	168.4	87	2.02	110	2019-07-05	AUC5	675	100	2019-07-05	168	85.5	2	53	141	2	2019-07-26	168.4	87	2.02	110	2019-07-26	AUC5	675	100	2019-07-26	168	78	1.91	69	98
Carboplatin-Etoposide - SCUH	LUNG CARCINOMA	Small Cell Lung Cancer	87	1	2019-09-04	177	69	1.84	100	2019-09-09	AUC5	625	100	2019-09-04	177	69	1.84	40	100	2	2019-09-04	177	69	1.84	100	2019-09-30	AUC5	625	100	No new measuremements for this cycle.						3	2019-10-17	177	69	1.84	95	2019-10-21	AUC5	600	100	2019-10-17	177	69	1.84
Carboplatin-Etoposide - SCUH	LUNG CARCINOMA	Small Cell Lung Cancer	88	1	2019-01-30	166.5	74.7	1.86	97	2019-01-31	AUC5	610	100	2019-01-30	167	74.7	1.86	71	97	2	2019-02-20	166.5	74.7	1.86	97	2019-02-20	AUC5	610	100	2019-02-20	167	79	no data			3	2019-02-20	166.5	74.7	1.86	97	2019-03-27	AUC5	610	100	No further measuremements.
Carboplatin-Paclitaxel + Radiotherapy - SCUH	LUNG CARCINOMA	Non-Small Cell Lung Cancer	89	1	2019-10-28	169	80.6	1.95	113	2019-10-28	AUC2	276	100	2019-10-24	169	80.6	1.95	71	113	2	2019-11-04	169	82.5	1.97	124	2019-11-04	AUC2	298	100	2019-11-04	169	80.9	1.95	66	122	3	2019-11-11	169	80.9	1.95	122	2019-11-11	AUC2	294	100	2019-11-11	169	80.55	1.94
Carboplatin-Etoposide - SCUH	LUNG CARCINOMA	Small Cell Lung Cancer	90	1	2020-01-08	153.5	46.3	1.41	57	2020-01-08	AUC5	410	100	2020-01-08	154	46.3	1.41	64	57	2
Carboplatin-Pemetrexed-Pembrolizumab (non-squamous) - SCUH	LUNG CARCINOMA	Non-Small Cell Lung Cancer	91	1	2019-09-17	159.5	71.1	1.77	104	2019-09-17	AUC5	645	100	2019-09-17	160	70.8	1.77	58	103	2	2019-10-15	159.5	71.1	1.77	104	2019-10-15	AUC5	645	100	2019-10-15	160	69.6	1.76	59	100	3	2019-11-22	159.5	71.1	1.77	104	2019-11-22	AUC5	645	100	2019-11-22	160	66.75	1.72
Atezolizumab-Carboplatin-Etoposide (IMpower133)- SCUH	LUNG CARCINOMA	Small Cell Lung Cancer	92	1	2020-03-31	163	55.8	1.59	91	2020-04-01	AUC5	580	100	2020-03-31	163	55.8	1.59	51	95	2	2020-04-28	163	55.8	1.59	88	2020-04-28	AUC5	452	80	2020-04-20	163	55.8	1.59	no data	88	3	2020-05-15	163	56.5	1.6	73	2020-05-19	AUC5	392	80	2020-05-15	163	56.5	1.6
Carboplatin - SCUH	LUNG CARCINOMA	Small Cell Lung Cancer	93	1	2018-07-27	178	77	1.95	108	2019-05-09	AUC5	665	100	2018-07-27	178	80	1.99	70	112	2	2018-07-27	178	77	1.95	108	2019-05-30	AUC5	665	100	No further measuremements.						3	2018-07-27	178	77	1.95	108	2019-06-20	AUC5	665	100	No further measuremements.
Carboplatin-Paclitaxel + Radiotherapy - SCUH	LUNG CARCINOMA	Non-Small Cell Lung Cancer	94	1	2019-05-27	156.2	91.8	2	100	2019-05-27	AUC2	250	100	2019-05-21	156	91.8	2	63	100	2	2019-05-27	156.2	91.8	2	100	2019-06-04	AUC2	250	100	No new measuremements for this cycle.						3	2019-07-02	156.2	90	1.98	98	2019-07-02	AUC2	197	80	2019-07-02	156	89.95	1.98
Atezolizumab-Carboplatin-Etoposide (IMpower133)- SCUH	LUNG CARCINOMA	Small Cell Lung Cancer	95	1	2020-01-03	167	88.4	2.03	62	2020-01-03	AUC5	435	100	2020-01-03	167	86.5	2	125	61	2	2020-01-29	167	81	1.94	55	2020-01-29	AUC5	280	70	2020-01-29	167	81	1.94	153	46	3	2020-02-19	167	81	1.94	46	2020-02-19	AUC5	284	80	2020-02-19	167	82.9	1.96
Atezolizumab-Bevacizumab-Carboplatin-Paclitaxel (IMpower150)- SCUH	LUNG CARCINOMA	Non-Small Cell Lung Cancer	96	1	2019-12-17	169	83	1.97	111	2019-12-17	AUC6	750	91	2019-11-22	169	83	1.97	80	111	2	2019-12-17	169	83	1.97	111	2020-01-07	AUC6	816	100	2019-12-17	169	78.7	no data			3	2019-12-17	169	83	1.97	111	2020-01-28	AUC6	612	75	No further measuremements.
[truncated: 82 more columns]
